# Supplementary material for: Chemical Relationship among Genetically Authenticated Medicinal Species of Genus Angelica
Source: Plants (Basel). 2024 Apr 30;13(9):1252. doi: 10.3390/plants13091252 (PMC11085054; doi:10.3390/plants13091252)
Supplement: Supplementary file 1 [file plants-13-01252-s001.zip]

Archive with 1 entries (1 files):
- plants-2968199-supplementary.pdf
